# Supplementary material for: Identifying sensors-based parameters associated with fall risk in community-dwelling older adults: an investigation and interpretation of discriminatory parameters
Source: BMC Geriatr. 2024 Feb 1;24:125. doi: 10.1186/s12877-024-04723-w (PMC10836006; doi:10.1186/s12877-024-04723-w)
Supplement: Supplementary file 1 — Additional file 1: t test or Mann–Whitney U test for all parameters [file 12877_2024_4723_MOESM1_ESM.xlsx]

## Sheet: Sheet1
t-test or Mann-Whitney U test for all parameters
Parameters	Subtask	Axis	Low-fall-risk individuals	High-fall-risk individuals	p-value
Age [years]	--	--	77.38±5.34	82.00±7.36	0.0406046
Gender [M/F]	--	--	2/24	3/12	0.261899
Assistance [Y/N]	--	--	4/22	10/5	0.00104557
TUG duration	--	--	13.53±3.52	16.11±6.36	0.208156
Duration [s]	Sit-to-stand	--	1.73±0.50	1.85±0.78	0.577448
Max [m/s2]	Sit-to-stand	V	1.11±0.07	1.12±0.08	0.758367
Min [m/s2]	Sit-to-stand	V	0.74±0.10	0.74±0.10	0.999238
Range [m/s2]	Sit-to-stand	V	0.37±0.11	0.38±0.15	0.862616
Rms [m/s2]	Sit-to-stand	V	0.96±0.05	0.95±0.06	0.487212
Max jerk [m/s2]	Sit-to-stand	V	0.23±0.09	0.24±0.11	0.634024
Mean jerk [m/s2]	Sit-to-stand	V	0.10±0.04	0.09±0.03	0.536388
Max [m/s2]	Sit-to-stand	ML	0.08±0.12	0.10±0.12	0.537565
Min [m/s2]	Sit-to-stand	ML	-0.11±0.10	-0.12±0.13	0.88312
Range [m/s2]	Sit-to-stand	ML	0.37±0.11	0.38±0.15	0.862616
Rms [m/s2]	Sit-to-stand	ML	0.10±0.05	0.12±0.06	0.163339
Max jerk [m/s2]	Sit-to-stand	ML	0.11±0.06	0.12±0.04	0.22841
Mean jerk [m/s2]	Sit-to-stand	ML	0.04±0.02	0.05±0.02	0.0497243
Max [m/s2]	Sit-to-stand	AP	0.59±0.17	0.56±0.25	0.728654
Min [m/s2]	Sit-to-stand	AP	-0.16±0.14	-0.13±0.15	0.571759
Range [m/s2]	Sit-to-stand	AP	0.37±0.11	0.38±0.15	0.862616
Rms [m/s2]	Sit-to-stand	AP	0.31±0.07	0.31±0.13	0.897504
Max jerk [m/s2]	Sit-to-stand	AP	0.34±0.12	0.30±0.15	0.359335
Mean jerk [m/s2]	Sit-to-stand	AP	0.15±0.05	0.13±0.05	0.1413
Max [deg/s]	Sit-to-stand	Pitch	73.66±38.88	54.60±41.86	0.133046
Min [deg/s]	Sit-to-stand	Pitch	-55.44±14.55	-45.91±22.34	0.0808465
Range [deg/s]	Sit-to-stand	Pitch	0.37±0.11	0.38±0.15	0.862616
Rms [deg/s]	Sit-to-stand	Pitch	42.9±11.38	34.36±16.81	0.0945566
Max [deg/s]	Sit-to-stand	Yaw	13.87±8.80	16.20±11.29	0.499044
Min [deg/s]	Sit-to-stand	Yaw	-18.32±10.35	-16.63±6.93	0.797076
Range [deg/s]	Sit-to-stand	Yaw	0.37±0.11	0.38±0.15	0.862616
Rms [deg/s]	Sit-to-stand	Yaw	11.43±4.38	10.90±3.76	0.81804
Max [deg/s]	Sit-to-stand	Roll	9.48±3.83	11.68±4.13	0.102725
Min [deg/s]	Sit-to-stand	Roll	-8.40±6.26	-11.19±4.77	0.056366
Range [deg/s]	Sit-to-stand	Roll	0.37±0.11	0.38±0.15	0.862616
Rms [deg/s]	Sit-to-stand	Roll	6.02±2.65	7.38±2.32	0.0907104
Duration [s]	Walk	--	5.36±1.91	7.33±4.52	0.0637187
Rms [m/s2]	Walk	V	1.01±0.04	1.03±0.04	0.350408
Range [m/s2]	Walk	V	0.27±0.14	0.26±0.13	0.924527
Median [m/s2]	Walk	V	1.01±0.04	1.02±0.05	0.578987
CV [m/s2]	Walk	V	0.07±0.04	0.06±0.03	0.989202
Rms [m/s2]	Walk	ML	0.12±0.04	0.13±0.05	0.250008
Range [m/s2]	Walk	ML	0.29±0.10	0.33±0.11	0.238602
Median [m/s2]	Walk	ML	-0.04±0.09	-0.01±0.10	0.315549
CV [m/s2]	Walk	ML	0.44±2.34	-2.08±5.36	0.189274
Rms [m/s2]	Walk	AP	0.10±0.04	0.09±0.04	0.364549
Range [m/s2]	Walk	AP	0.22±0.07	0.21±0.06	0.541834
Median [m/s2]	Walk	AP	0.00±0.09	0.03±0.08	0.316388
CV [m/s2]	Walk	AP	-0.78±2.09	-0.93±4.29	0.542525
Rms [deg/s]	Walk	Pitch	8.16±2.41	6.64±1.77	0.0260641
Range [deg/s]	Walk	Pitch	30.45±9.51	27.18±8.06	0.250416
Median [deg/s]	Walk	Pitch	-2.14±2.76	-1.17±1.58	0.440471
CV [deg/s]	Walk	Pitch	1.17±19.79	-7.56±22.18	0.714814
Rms [deg/s]	Walk	Yaw	22.13±9.19	18.70±6.24	0.250008
Range [deg/s]	Walk	Yaw	86.93±35.54	71.35±27.45	0.107297
Median [deg/s]	Walk	Yaw	0.87±6.20	2.67±6.05	0.370332
CV [deg/s]	Walk	Yaw	-5.94±31.36	1.50±3.03	0.379041
Rms [deg/s]	Walk	Roll	6.54±2.96	7.76±4.98	0.694714
Range [deg/s]	Walk	Roll	24.62±10.12	28.00±14.42	0.524734
Median [deg/s]	Walk	Roll	-0.06±1.33	0.49±1.98	0.456676
CV [deg/s]	Walk	Roll	0.84±21.52	-11.57±22.47	0.0762515
Duration [s]	Turn	--	2.40±0.48	2.74±0.76	0.137402
Rms [m/s2]	Turn	V	1.01±0.05	1.02±0.05	0.661832
Range [m/s2]	Turn	V	0.17±0.08	0.15±0.09	0.323187
Median [m/s2]	Turn	V	1.01±0.05	1.02±0.05	0.714814
CV [m/s2]	Turn	V	0.05±0.03	0.04±0.03	0.33662
Rms [m/s2]	Turn	ML	0.14±0.04	0.13±0.04	0.676183
Range [m/s2]	Turn	ML	0.31±0.09	0.32±0.10	0.800071
Median [m/s2]	Turn	ML	-0.03±0.10	0.01±0.09	0.248163
CV [m/s2]	Turn	ML	-1.93±7.08	-2.24±12.15	0.714814
Rms [m/s2]	Turn	AP	0.10±0.04	0.09±0.04	0.460663
Range [m/s2]	Turn	AP	0.18±0.07	0.15±0.04	0.0619708
Median [m/s2]	Turn	AP	-0.01±0.1	0.02±0.09	0.346276
CV [m/s2]	Turn	AP	3.37±11.15	1.00±2.07	0.393882
Rms [deg/s]	Turn	Pitch	10.95±4.99	9.42±4.03	0.250008
Range [deg/s]	Turn	Pitch	30.32±14.7	25.72±6.16	0.440471
Median [deg/s]	Turn	Pitch	2.10±6.45	-2.80±5.86	0.0206571
CV [deg/s]	Turn	Pitch	2.19±8.77	-3.75±6.31	9.19e-05
Rms [deg/s]	Turn	Yaw	79.62±19.10	66.91±19.31	0.0508555
Range [deg/s]	Turn	Yaw	126.29±50.61	106.86±39.22	0.272992
Median [deg/s]	Turn	Yaw	64.48±17.86	55.44±16.27	0.108276
CV [deg/s]	Turn	Yaw	0.63±0.22	0.57±0.18	0.389455
Rms [deg/s]	Turn	Roll	9.13±3.31	11.39±5.23	0.145672
Range [deg/s]	Turn	Roll	23.50±10.80	30.14±14.94	0.147599
Median [deg/s]	Turn	Roll	0.46±6.07	1.53±5.88	0.583441
CV [deg/s]	Turn	Roll	1.20±4.48	1.50±18.73	0.198561
Duration [s]	Turn-to-sit	--	4.05±1.35	4.20±1.02	0.681171
Max [m/s2]	Turn-to-sit	V	1.14±0.05	1.19±0.07	0.0261726
Min [m/s2]	Turn-to-sit	V	0.73±0.08	0.70±0.11	0.3798
Range [m/s2]	Turn-to-sit	V	0.37±0.11	0.38±0.15	0.862616
Median [m/s2]	Turn-to-sit	V	0.98±0.05	0.98±0.06	0.9502
CV [m/s2]	Turn-to-sit	V	0.11±0.04	0.13±0.04	0.149104
Rms [m/s2]	Turn-to-sit	V	0.97±0.05	0.97±0.05	0.662835
Max jerk [m/s2]	Turn-to-sit	V	0.29±0.03	0.31±0.07	0.776258
Mean jerk [m/s2]	Turn-to-sit	V	0.07±0.03	0.09±0.02	0.163339
Max [m/s2]	Turn-to-sit	ML	0.15±0.10	0.15±0.10	0.934754
Min [m/s2]	Turn-to-sit	ML	-0.19±0.10	-0.21±0.14	0.746372
Range [m/s2]	Turn-to-sit	ML	0.37±0.11	0.38±0.15	0.862616
Median [m/s2]	Turn-to-sit	ML	-0.03±0.08	0.00±0.10	0.339819
CV [m/s2]	Turn-to-sit	ML	10.98±72.76	1.07±8.88	0.250008
Rms [m/s2]	Turn-to-sit	ML	0.12±0.04	0.13±0.05	0.11963
Max jerk [m/s2]	Turn-to-sit	ML	0.19±0.07	0.19±0.05	0.542525
Mean jerk [m/s2]	Turn-to-sit	ML	0.07±0.02	0.07±0.02	0.198561
Max [m/s2]	Turn-to-sit	AP	0.59±0.15	0.60±0.17	0.888282
Min [m/s2]	Turn-to-sit	AP	-0.20±0.16	-0.14±0.11	0.208176
Range [m/s2]	Turn-to-sit	AP	0.37±0.11	0.38±0.15	0.862616
Median [m/s2]	Turn-to-sit	AP	0.02±0.13	0.09±0.11	0.077755
CV [m/s2]	Turn-to-sit	AP	42.32±180.68	4.50±8.42	0.81804
Rms [m/s2]	Turn-to-sit	AP	0.27±0.08	0.28±0.09	0.915815
Max jerk [m/s2]	Turn-to-sit	AP	0.33±0.13	0.28±0.11	0.0677005
Mean jerk [m/s2]	Turn-to-sit	AP	0.10±0.03	0.08±0.02	0.0287282
Max [deg/s]	Turn-to-sit	Pitch	49.25±15.01	44.38±13.7	0.297937
Min [deg/s]	Turn-to-sit	Pitch	-67.26±22.93	-66.34±22.25	0.655165
Range [deg/s]	Turn-to-sit	Pitch	0.37±0.11	0.38±0.15	0.862616
Median [deg/s]	Turn-to-sit	Pitch	5.40±8.12	3.09±6.75	0.350408
CV [deg/s]	Turn-to-sit	Pitch	-3.37±35.56	-8.59±14.4	0.924527
Rms [deg/s]	Turn-to-sit	Pitch	30.13±7.14	29.62±7.12	0.82637
Max [deg/s]	Turn-to-sit	Yaw	161.28±44.44	122.25±33.24	0.00293068
Min [deg/s]	Turn-to-sit	Yaw	-10.18±10.62	-10.27±10.49	0.542525
Range [deg/s]	Turn-to-sit	Yaw	0.37±0.11	0.38±0.15	0.862616
Median [deg/s]	Turn-to-sit	Yaw	22.51±19.20	26.78±10.36	0.180311
CV [deg/s]	Turn-to-sit	Yaw	1.31±0.31	1.09±0.15	0.00482451
Rms [deg/s]	Turn-to-sit	Yaw	71.24±24.58	57.22±17.33	0.0497243
Max [deg/s]	Turn-to-sit	Roll	18.72±11.31	26.67±11.55	0.0497243
Min [deg/s]	Turn-to-sit	Roll	-22.79±13.55	-22.92±15.64	0.978565
Range [deg/s]	Turn-to-sit	Roll	0.37±0.11	0.38±0.15	0.862616
Median [deg/s]	Turn-to-sit	Roll	-1.47±6.64	0.96±5.54	0.49007
CV [deg/s]	Turn-to-sit	Roll	-7.02±26.03	1.02±3.93	0.113331
Rms [deg/s]	Turn-to-sit	Roll	13.42±5.99	15.18±5.00	0.319392
Step counts [steps]	Walk	--	9.15±2.52	11.73±5.42	0.0664439
Step length [m]	Walk	--	0.37±0.07	0.31±0.06	0.00714399
Step duration [s]	Walk	--	0.58±0.11	0.60±0.12	0.336494
Step width [m]	Walk	--	0.13±0.03	0.16±0.03	0.00809295
Legs angle [deg]	Walk	--	35.68±7.53	35.42±5.22	0.898666
Legs angle [deg]	Turn	--	29.80±7.55	37.15±13.29	0.063636
Left knee angle [deg]	Walk	--	158.55±7.01	161.66±5.16	0.113331
Left knee angle [deg]	Turn	--	156.06±10.49	157.79±13.28	0.61656
Right knee angle [deg]	Walk	--	158.95±5.48	162.18±3.19	0.0222989
Right knee angle [deg]	Turn	--	157.71±10.62	164.44±9.05	0.0336093
POD [%]	Walk	--	39.27±6.53	43.43±6.74	0.0314135
POD [%]	Turn	--	19.73±2.93	18.70±2.39	0.524734
POD [%]	Sit-to-stand	--	10.35±3.99	9.37±2.82	0.694714
POD [%]	Turn-to-sit	--	19.87±3.55	20.73±5.72	0.605185
